# Supplementary material for: Chemical Modifications Influence the Number of siRNA Molecules Adsorbed on Gold Nanoparticles and the Efficiency of Downregulation of a Target Protein
Source: Nanomaterials (Basel). 2022 Dec 14;12(24):4450. doi: 10.3390/nano12244450 (PMC9781748; doi:10.3390/nano12244450)
Supplement: Supplementary file 1 [file nanomaterials-12-04450-s001.zip]

Archive with 1 entries (1 files):
- nanomaterials-2056321-supplementary.pdf
